# Supplementary material for: Survey Study to Identify the Maximum Acceptable Numbers of 2 mm and 3 mm Mini-Tablets for Short-, Middle-, and Long-Term Treatments in Acutely and Chronically Sick Children of Different Age Groups Below 18 Years
Source: Pharmaceutics. 2025 Jun 26;17(7):834. doi: 10.3390/pharmaceutics17070834 (PMC12298000; doi:10.3390/pharmaceutics17070834)
Supplement: Supplementary file 1 [file pharmaceutics-17-00834-s001.zip]

Archive with 1 entries (1 files):
- pharmaceutics-3697766-supplementary.pdf
